# Supplementary material for: Phytochemical Profiling and Antioxidant and Enzymatic Evaluation of Extracts from the Antarctic Lichens Polycauliona candelaria and Placopsis antarctica
Source: Molecules. 2026 Jun 25;31(13):2242. doi: 10.3390/molecules31132242 (PMC13362635; doi:10.3390/molecules31132242)
Supplement: Supplementary file 1 [file molecules-31-02242-s001.zip]

Archive with 1 entries (1 files):
- molecules-4327050-supplementary.pdf
